# Supplementary material for: Maintenance of Ligament Homeostasis of Spheroid-Colonized Embroidered and Functionalized Scaffolds after 3D Stretch
Source: Int J Mol Sci. 2021 Jul 30;22(15):8204. doi: 10.3390/ijms22158204 (PMC8348491; doi:10.3390/ijms22158204)
Supplement: Supplementary file 1 [file ijms-22-08204-s001.zip]

Archive with 1 entries (1 files):
- ijms-1284648-supplementary.pdf
